# Supplementary material for: Metaproteome Analysis of Endodontic Infections in Association with Different Clinical Conditions
Source: PLoS One. 2013 Oct 15;8(10):e76108. doi: 10.1371/journal.pone.0076108 (PMC3797121; doi:10.1371/journal.pone.0076108)
Supplement: Table S1 — Microbial proteins identified in the metaproteome analysis of symptomatic and asymptomatic endodontic infections and after treatment (XLS) [file pone.0076108.s001.xls]

## Sheet: Table S1
Table S1. Microbial proteins identified in the metaproteome analysis of symptomatic and asymptomatic endodontic infections and after treatment
Proteins (functional class)	Accession number (Uniprot)	Species	Clinical sample	Number of unique Peptides	Spectral count
Transcription and translation - Amino acid, peptide and Protein Biosynthesis
30S ribosomal protein S10	C6PXG7_9CLOT (+13)	Clostridium carboxidivorans P7 GN=rpsJ PE=3 SV=1	initial (asymptomatic)	1	1
3-isopropylmalate dehydratase small subunit	LEUD_NOCFA	Nocardia farcinica (strain IFM 10152) GN=leuD PE=3 SV=1	initial (asymptomatic)	1	1
50S ribosomal protein L17	C7LU26	Desulfomicrobium baculatum (strain DSM 4028 / VKM B-1378) (Desulfovibrio baculatus)	initial (asymptomatic)	1	1
Ada regulatory protein	D0X5C0	Vibrio harveyi 1DA3	initial (asymptomatic)	1	3
Addiction module antidote protein, CC2985 family	I3C080	Thiothrix nivea DSM 5205	initial (asymptomatic)	1	2
Aminotransferase class I and II	B1TBS9	Burkholderia ambifaria MEX-5	abscess	1	1
Argininosuccinate lyase	ARLY_STRZJ	Streptococcus pneumoniae (strain JJA) GN=argH PE=3 SV=1	abscess	1	1
Aspartyl/glutamyl-tRNA amidotransferase subunit A	I5B8R0_9SPHN-R	Sphingobium indicum B90A GN=gatA PE=3 SV=1	abscess	1	1
Carbamoyl-phosphate synthase large chain	CARB_PSEPK	Pseudomonas putida (strain KT2440) GN=carB PE=3 SV=2	abscess	1	2
DNA-directed RNA polymerase subunit beta 2	H5STP7/RPOB_SACEN	uncultured candidate division OP1 bacterium	initial (asymptomatic); post-treatment (CHX)	2;1	4;1
Elongation factor G	EFG_LEIXX/EFG_COREF	Corynebacterium efficiens (strain DSM 44549 / YS-314 / AJ 12310 / JCM 11189 / NBRC 100395) GN=fusA PE=3 SV=2	abscess; initial (asymptomatic)	1;1	1;1
GTPase Era	ERA_CHRVO	Chromobacterium violaceum (strain ATCC 12472 / DSM 30191 / JCM 1249 / NBRC 12614 / NCIMB 9131 / NCTC 9757) GN=era PE=3 SV=1	abscess	1	1
Leucine-tRNA ligase	F0NVW1	Lactobacillus helveticus	initial (asymptomatic);post-treatment (NaOCl)	1;1	3; 3
Methylthioribose kinase	MTNK_EXIS2	Exiguobacterium sibiricum (strain DSM 17290 / JCM 13490 / 255-15) GN=mtnK PE=3 SV=1	abscess	1	1
Methylthioribose-1-phosphate isomerase	MTNA_METC4	Methylobacterium chloromethanicum (strain CM4 / NCIMB 13688) GN=mtnA PE=3 SV=1	initial (asymptomatic)	1	1
Non-ribosomal peptide synthetase	Q6D738	Erwinia carotovora subsp. atroseptica (strain SCRI 1043 / ATCC BAA-672) (Pectobacterium atrosepticum)	abscess	1	1
PAS sensor protein	D9SJG8	Gallionella capsiferriformans (strain ES-2) (Gallionella ferruginea capsiferriformans (strain ES-2))	abscess	1	1
Peptidyl-tRNA hydrolase	PTH_CLOP1 (+1)	Clostridium perfringens (strain ATCC 13124 / NCTC 8237 / Type A) GN=pth PE=3 SV=1	initial (asymptomatic)	1	1
Putative uncharacterized protein	B7AQT9	[Bacteroides] pectinophilus ATCC 43243	initial (asymptomatic)	1	1
Response regulator receiver:ATP-binding region,ATPase-like:Histidine kinase A, N-terminal	E0TFX1	Parvularcula bermudensis (strain ATCC BAA-594 / HTCC2503 / KCTC 12087)	post-treatment (CHX)	1	1
Ribonuclease D	RND_SERP5	Serratia proteamaculans (strain 568) GN=rnd PE=3 SV=2	abscess	1	1
Ribosomal RNA large subunit methyltransferase L	RLML_PSEF5	Pseudomonas fluorescens (strain Pf-5 / ATCC BAA-477) GN=rlmL PE=3 SV=1	abscess	1	1
Sensory box sensor histidine kinase	A4BWF2	Polaribacter irgensii 23-P	initial (asymptomatic)	1	1
Spermidine synthase SpeE	G0ERN5	Cupriavidus necator (strain ATCC 43291 / DSM 13513 / N-1) (Ralstonia eutropha)	abscess	1	3
Transcriptional regulator	D6ZT43	Bifidobacterium longum subsp. longum (strain JDM301)	initial (asymptomatic)	1	1
Translation initiation factor IF-3	G8M7P9	Burkholderia sp. YI23	abscess	1	2
tRNA modification GTPase MnmE	MNME_BACHD	Bacillus halodurans (strain ATCC BAA-125 / DSM 18197 / FERM 7344 / JCM 9153 / C-125) GN=mnmE PE=3 SV=1	abscess	1	2
Two component transcriptional regulator	E7DPN6	Nostoc flagelliforme str. Sunitezuoqi	initial (asymptomatic)	1	1
Uncharacterized protein	J2T720	Pseudomonas sp. GM50	post-treatment (CHX)	1	2
Anthranilate phosphoribosyltransferase	TRPD_PERMH	Persephonella marina (strain DSM 14350 / EX-H1) GN=trpD PE=3 SV=1	post-treatment (NaOCl)	1	1
Diaminopimelate epimerase	DAPF_DESHD	Desulfitobacterium hafniense (strain DCB-2 / DSM 10664) GN=dapF PE=3 SV=1	initial (asymptomatic)	1	1
Elongation factor Tu	EFTU_LEUMM	Leuconostoc mesenteroides subsp. mesenteroides (strain ATCC 8293 / NCDO 523) GN=tuf PE=3 SV=1	post-treatment (CHX)	1	1
Ornithine carbamoyltransferase C30OS=Acinetobacter sp. (strain ADP1) GN=argF PE=3 SV=1	OTC_ACIAD	Acinetobacter sp. (strain ADP1) GN=argF PE=3 SV=	post-treatment (CHX)	1	1
Polyribonucleotide nucleotidyltransferase	PNP_CORDI	Corynebacterium diphtheriae (strain ATCC 700971 / NCTC 13129 / Biotype gravis) GN=pnp PE=3 SV=1	post-treatment (NaOCl)	1	1
Serine-tRNA ligase	SYS_XANP2	Xanthobacter autotrophicus (strain ATCC BAA-1158 / Py2) GN=serS PE=3 SV=1	post-treatment (NaOCl)	1	1
tRNA (guanine-N(7)-)-methyltransferase	TRMB_SYNJB	Synechococcus sp. (strain JA-2-3B'a(2-13)) GN=trmB PE=3 SV=1	post-treatment (NaOCl)	1	1
tRNA pseudouridine synthase D	TRUD_PSEA6	Pseudoalteromonas atlantica (strain T6c / ATCC BAA-1087) GN=truD PE=3 SV=1	abscess	1	1
Valine-tRNA ligase	SYV_NOSS1	Nostoc sp. (strain PCC 7120 / UTEX 2576) GN=valS PE=3 SV=1	post-treatment (NaOCl)	1	1
Chorismate synthase	AROC_RHORT	Rhodospirillum rubrum (strain ATCC 11170 / NCIB 8255) GN=aroC PE=3 SV=1	abscess	1	2
Dihydroxy-acid dehydratase	ILVD_OCEIH	Oceanobacillus iheyensis (strain DSM 14371 / JCM 11309 / KCTC 3954 / HTE831) GN=ilvD PE=3 SV=2	abscess	1	1
Methionine-tRNA ligase	SYM_BACFN (+3)	Bacteroides fragilis (strain ATCC 25285 / NCTC 9343) GN=metG PE=3 SV=1	abscess	1	2
Probable tRNA threonylcarbamoyladenosine biosynthesis protein Gcp	GCP_COLP3	Colwellia psychrerythraea (strain 34H / ATCC BAA-681) GN=gcp PE=3 SV=1	abscess	1	1
Ribosomal protein S12 methylthiotransferase RimO	RIMO_STRAW	Streptomyces avermitilis (strain ATCC 31267 / DSM 46492 / JCM 5070 / NCIMB 12804 / NRRL 8165 / MA-4680) GN=rimO PE=3 SV=1	abscess	1	1
tRNA(Ile)-lysidine synthase	B5GPC0_STRC2-R	Streptomyces clavuligerus (strain ATCC 27064 / DSM 738 / JCM 4710 / NBRC 13307 / NCIMB 12785 / NRRL 3585 / VKM Ac-602) GN=tilS PE=3 SV=1	abscess	1	1
Uncharacterized AIPM/Hcit synthase family transferase sll1564	LY41_SYNY3	Synechocystis sp. (strain PCC 6803 / Kazusa) GN=sll1564 PE=3 SV=1	abscess	1	1
Cysteine desulfurase family protein	B0NFJ8	Clostridium scindens ATCC 35704	abscess	1	1
DNA-binding transcriptional regulator	J1GGD9	Enterobacter sp. Ag1	abscess	1	1
Histidine ammonia-lyase	A6GBD0	Plesiocystis pacifica SIR-1	abscess	1	1
Imidazoleglycerol-phosphate dehydratase	A4EBZ4	Collinsella aerofaciens ATCC 25986	abscess	1	2
Mandelate racemase/muconate lactonizing protein	A7NL32/D6TSI1	Roseiflexus castenholzii (strain DSM 13941 / HLO8)	abscess	1	1
Response regulators consisting of a CheY-like receiver domain and a winged-helix DNA-binding domain	D5HJ19	Coprococcus sp. ART55/1	abscess	1	1
tRNA dimethylallyltransferase	J5L1X0	Campylobacter sp. FOBRC14	abscess	1	2
Putative uncharacterized protein	G5IJI3	Clostridium hathewayi WAL-18680	post-treatment (CHX)	1	2
Cell division/Peptidoglycan synthesis/Cell wall biogenesis
3D domain-containing protein	H3SBV6	Paenibacillus dendritiformis C454	initial (asymtomatic)	1	1
Arabinofuranosyltransferase A	G0HH77	Corynebacterium variabile (strain DSM 44702 / JCM 12073 / NCIMB 30131) (Corynebacterium mooreparkense)	abscess	1	1
D-alanine-D-alanine ligase A	DDLA_XANCP	Xanthomonas campestris pv. campestris (strain ATCC 33913 / NCPPB 528 / LMG 568) GN=ddlA PE=3 SV=1	post-treatment (CHX)	1	1
Glutamate racemase	MURI_MARMS	Marinomonas sp. (strain MWYL1) GN=murI PE=3 SV=1	abscess	1	1
N-acetylmuramic acid 6-phosphate etherase	D5QER8	Gluconacetobacter hansenii ATCC 23769	post-treatment (CHX)	1	1
N-acetylmuramoyl-L-alanine amidase	E7FS96_9LACO	Lactobacillus ruminis ATCC 25644 GN=amiD3 PE=4 SV=1	post-treatment (NaOCl)	1	1
N-acetylmuramoyl-L-alanine amidase family 2	D1A9M9	Thermomonospora curvata (strain ATCC 19995 / DSM 43183 / JCM 3096 / NCIMB 10081)	initial (asymtomatic)	1	1
Negative regulator of septation ring formation	H1X994	Weissella confusa LBAE C39-2	initial (asymtomatic)	1	1
Peptidoglycan-binding LysM	A6EP73	unidentified eubacterium SCB49	initial (asymtomatic)	1	1
Predicted transcriptional regulator	C7NFV2	Kytococcus sedentarius (strain ATCC 14392 / DSM 20547 / CCM 314 / 541) (Micrococcus sedentarius)	abscess	1	1
Putative periplasmic hydrolase	Q5L4R1	Chlamydophila abortus	abscess	1	3
Secreted protein	D9UK28	Streptomyces sp. SPB78	initial (asymtomatic)	1	1
Trigger factor	TIG_PROM0 (+3)	Prochlorococcus marinus (strain MIT 9301) GN=tig PE=3 SV=1	initial (asymtomatic); post-treatment (NaOCl)	1;1	2;1
Chemotaxis
Chemotaxis response regulator protein-glutamate methylesterase	CHEB_RALSO	Ralstonia solanacearum (strain GMI1000) GN=cheB PE=3 SV=1	abscess	1	1
Methyl-accepting chemotaxis protein	H3RHG4	Pantoea stewartii subsp. stewartii DC283	initial (asymptomatic)	1	1
DNA process
A/G-specific adenine glycosylase	E8XRQ6	Rahnella sp. (strain Y9602)	abscess	1	1
ATP-dependent helicase/nuclease subunit A	ADDA_LACPL	Lactobacillus plantarum (strain ATCC BAA-793 / NCIMB 8826 / WCFS1) GN=addA PE=3 SV=1	post-treatment (CHX)	1	1
Dihydroneopterin triphosphate pyrophosphatase	F0GE57	Burkholderia sp. TJI49	initial (asymptomatic);post-treatment (CHX)	1;1	4;3
DNA ligase	DNLJ_ACHLI	Acholeplasma laidlawii (strain PG-8A) GN=ligA PE=3 SV=1	abscess	1	1
DNA polymerase III polC-type	DPO3_STRSV	Streptococcus sanguinis (strain SK36) GN=polC PE=3 SV=1	initial (asymptomatic)	1	1
DNA polymerase III, delta prime subunit	B4RAW4	Phenylobacterium zucineum (strain HLK1)	abscess	1	1
DNA topoisomerase	I5B125	Desulfobacter postgatei 2ac9	post-treatment (CHX)	1	1
DNA-binding protein	F3NR51	Streptomyces griseoaurantiacus M045	initial (asymtomatic)	1	1
Exodeoxyribonuclease V	D1EH00	Neisseria gonorrhoeae SK-93-1035	abscess	1	1
Exodeoxyribonuclease V, gamma subunit	D2PR48	Kribbella flavida (strain DSM 17836 / JCM 10339 / NBRC 14399)	post-treatment (CHX)	1	3
FAD-dependent pyridine nucleotide-disulphide oxidoreductase	D9SJJ9	Gallionella capsiferriformans (strain ES-2) (Gallionella ferruginea capsiferriformans (strain ES-2)	post-treatment (CHX)	1	1
Holliday junction ATP-dependent DNA helicase RuvB	I4ECD9	Nitrolancetus hollandicus Lb	abscess	1	1
Hydrolase, TatD family (Fragment)	H3KFX4	Sutterella parvirubra YIT 11816	initial (asymptomatic)	1	2
Integrase/recombinase, phage integrase family	E4SQB3	Streptococcus thermophilus (strain ND03)	initial (asymptomatic)	1	1
Methyltransferase type 12	Q1QKT7	Nitrobacter hamburgensis (strain X14 / DSM 10229)	initial (asymptomatic)	1	1
MutT-like protein	D8HSJ9	Amycolatopsis mediterranei (strain U-32)	abscess	1	1
Probable DNA ligase	DNLI_SACEN (+1)	Saccharopolyspora erythraea (strain NRRL 23338) GN=lig PE=3 SV=1	abscess	1	2
Probable endonuclease 4	D3L2G4	Anaerobaculum hydrogeniformans ATCC BAA-1850	abscess	1	1
Probable insertion sequence transposase protein	A6FL05_9RHOB	Roseobacter sp. AzwK-3b GN=RAZWK3B_02595 PE=4 SV=1	initial (asymtomatic); post-treatment (CHX)	1;1	2;1
Protein RecA	RECA_PARDE (+3)	Paracoccus denitrificans GN=recA PE=3 SV=1	abscess	1	1
Putative DNA-binding protein	H4UI65	Escherichia coli DEC6A	abscess	1	1
Putative transposase for insertion sequence	B9C454_9BURK	Burkholderia multivorans CGD2M GN=BURMUCGD2M_0759 PE=4 SV=1	abscess	1	1
Putative uncharacterized protein	G5HGC1	Clostridium citroniae WAL-17108	abscess, post-treatment (CHX)	1	6
Putative uncharacterized protein	G9XAC6	Eubacteriaceae bacterium CM5	abscess	1	2
Putative uncharacterized protein	G0EZI6	Cupriavidus necator	abscess	1	1
Replication initiator protein	D2J7P9_STAAU	Staphylococcus aureus GN=SAP032A_010 PE=4 SV=1	abscess	1	1
Single-stranded DNA-binding protein	B9DIB9	Staphylococcus carnosus (strain TM300)	abscess	1	1
Single-stranded-DNA-specific exonuclease RecJ	A5M6N5	Streptococcus pneumoniae SP14-BS69	post-treatment (NaOCl)	1	1
Topoisomerase IV subunit (Fragment)	B3F5G1_STREQ (+8)	Streptococcus dysgalactiae subsp. equisimilis GN=parC PE=4 SV=1	post-treatment (NaOCl)	1	1
Transposase	C6JHI6	Ruminococcus sp. 5_1_39BFAA	initial (asymptomatic)	2	2
Type I restriction-modification system restriction subunit	J1QMC3	Alishewanella aestuarii B11	abscess	1	1
UPF0758 protein NT01CX_1687	Y1687_CLONN	Clostridium novyi (strain NT) GN=NT01CX_1687 PE=3 SV=1	initial (asymptomatic)	1	1
UvrABC system protein B	UVRB_PSYIN	Psychromonas ingrahamii (strain 37) GN=uvrB PE=3 SV=1	abscess	1	1
UvrABC system protein C	A3VEV1	Maritimibacter alkaliphilus HTCC2654	initial (asymptomatic)	1	2
Energy metabolism
2,3-dihydroxyphenylpropionate/2,3-dihydroxicinnamic acid 1,2-dioxygenase	MHPB_XANP2	Xanthobacter autotrophicus (strain ATCC BAA-1158 / Py2) GN=mhpB PE=3 SV=1	post-treatment (NaOCl)	1	1
3-demethylubiquinone-9 3-methyltransferase	UBIG_ERWT9	Erwinia tasmaniensis (strain DSM 17950 / Et1/99) GN=ubiG PE=3 SV=1	abscess	1	1
6-phosphofructokinase	K6PF_PHOPR	Photobacterium profundum GN=pfkA PE=3 SV=1	abscess	1	1
AAA family ATPase	D7W8V0	Chryseobacterium gleum ATCC 35910	abscess; pos-treatment (CHX)	1;1	2;1
ABC transporter ATP-binding protein	J4JV55/D4ZTQ7	Mycobacterium colombiense CECT 3035	abscess	1	4
ABC transporter related	B2UMZ4	Akkermansia muciniphila (strain ATCC BAA-835)	post-treatment (CHX)	1	1
ABC transporter transmembrane region family protein	I7N925_YERPE	Yersinia pestis PY-03 PE=4 SV=1	post-treatment (NaOCl)	1	1
ABC-type cation transporter, ATPase component	G8PEV5	Pediococcus claussenii (strain ATCC BAA-344 / DSM 14800 / JCM 18046 / KCTC 3811 / P06)	abscess	1	1
Aryl-phospho-beta-D-glucosidase BglA	E4LZP6	Clostridium sp. HGF2	abscess	1	1
ATPase of the AAA+ class	A3XE07	Roseobacter sp. MED193	abscess	1	2
ATPase, P-type (Transporting), HAD superfamily, subfamily IC	G6HZ26	Desulfotomaculum gibsoniae DSM 7213	post-treatment (NaOCl)	1	1
Branched-chain amino acid transport system ATP-binding protein	H5SB51_9BACT	uncultured candidate division OP1 bacterium GN=HGMM_F06F06C32 PE=4 SV=1	abscess	1	1
Cytochrome C	H8FWY0	Phaeospirillum molischianum DSM 120	abscess	1	1
Cytochrome c1	CY1_ALLVD	Allochromatium vinosum (strain ATCC 17899 / DSM 180 / NBRC 103801 / D) GN=petC PE=4 SV=1	post-treatment (NaOCl)	1	1
Enolase 2	I0S024	Mycobacterium xenopi RIVM700367	abscess	1	1
Glucose-1-phosphate adenylyltransferase	GLGC_ACTSZ	Actinobacillus succinogenes (strain ATCC 55618 / 130Z) GN=glgC PE=3 SV=1	abscess	1	1
Iron-sulfur cluster-binding protein, Rieske family	Q08TW6	Stigmatella aurantiaca (strain DW4/3-1)	initial (asymptomatic)	1	3
Isochorismatase	D6GFE3	Klebsiella sp. 1_1_55	post-treatment (CHX)	1	1
L-arabinose isomerase	ARAA_ANOFW (+3)	Anoxybacillus flavithermus (strain DSM 21510 / WK1) GN=araA PE=3 SV=1	initial (asymptomatic)	1	1
Malate dehydrogenase	MDH_DESAP	Desulforudis audaxviator (strain MP104C) GN=mdh PE=3 SV=1	initial (asymptomatic)	1	1
Oxygen-independent coproporphyrinogen III oxidase	C3WWD0	Fusobacterium sp. 7_1	abscess	1	1
PhoH-like ATPase	G8S325	Actinoplanes sp. (strain ATCC 31044 / CBS 674.73 / SE50/110)	initial (asymptomatic)	1	1
Phosphoenolpyruvate carboxykinase [ATP]	G6GDG5	Desulfitobacterium metallireducens DSM 15288	initial (asymptomatic)	1	1
Phosphoglucosamine mutase	G9WT20	Oribacterium sp. ACB7	abscess	1	1
Phosphorylase	D9PQI1	Finegoldia magna ACS-171-V-Col3	abscess	1	1
Polyphosphate kinase	B6R7K1	Pseudovibrio sp. JE062	initial (asymptomatic)	1	1
PTS system, fructose-specific, IIABC component	D3MPG4	Peptostreptococcus anaerobius 653-L	initial (asymptomatic)	1	1
Putative 6-phosphofructokinase (Fragment)	E7N8K0	Actinomyces sp. oral taxon 171 str. F0337	initial (asymptomatic)	1	1
Putative ATP-dependent helicase	G9EYR5	Clostridium sporogenes PA 3679	post-treatment (CHX)	1	1
Putative uncharacterized protein	Q7USA4	Rhodopirellula baltica (strain SH1) [	abscess	1	1
Pyrroloquinoline-quinone synthase	D9WCB6	Streptomyces himastatinicus ATCC 53653	abscess	1	1
Pyruvate, phosphate dikinase	PPDK_CLOSY	Clostridium symbiosum GN=ppdK PE=1 SV=5	abscess	1	2
Rieske (2Fe-2S) iron-sulfur domain protein	D5WJL4	Burkholderia sp. (strain CCGE1002)	abscess	1	1
Succinate dehydrogenase hydrophobic membrane anchor	A6VZ36	Marinomonas sp. (strain MWYL1)	abscess	1	1
Type III restriction protein res subunit	F2NRG9	Treponema succinifaciens (strain ATCC 33096 / DSM 2489 / 6091)	initial (asymptomatic)	1	2
Xylose isomerase-like TIM barrel family protein	F9BZG2	Vibrio cholerae BJG-01	abscess	1	1
Fatty Acid Metabolism
3-oxoacyl-[acyl-carrier-protein] synthase 2	I8NX26_9MYCO	Mycobacterium massiliense CCUG 48898 PE=4 SV=1	abscess	1	1
4-hydroxy-3-methylbut-2-en-1-yl diphosphate synthase	F7VB68	Acetobacter tropicalis NBRC 101654	post-treatment (CHX)	1	1
Carboxylesterase type B	I4MLL2	Hydrogenophaga sp. PBC	initial (asymptomatic)	1	1
Cutinase cfp21	E2WIE6	Mycobacterium tuberculosis SUMu012	abscess	1	2
Enoyl-[acyl-carrier-protein] reductase [NADH] FabI	FABI_RICTY	Rickettsia typhi (strain ATCC VR-144 / Wilmington) GN=fabI PE=3 SV=1	post-treatment (CHX)	1	1
Inorganic pyrophosphatase	IPYR_WIGBR	Wigglesworthia glossinidia brevipalpis GN=ppa PE=3 SV=1	post-treatment (NaOCl)	1	1
Inositol monophosphatase (Fragment)	C8S212	Rhodobacter sp. SW2	abscess	1	1
Phosphatidylserine decarboxylase-related protein	D5WM69	Burkholderia sp. (strain CCGE1002)	abscess	1	3
Succinyl-CoA synthetase, alpha subunit	G8QU94	Sphaerochaeta pleomorpha (strain ATCC BAA-1885 / DSM 22778 / Grapes)	abscess	1	1
Methanogenesis
Methyl coenzyme M reductase (Fragment)	I1X956_9EURY	uncultured methanogenic archaeon PE=2 SV=1	initial (asymptomatic)	1	1
Membrane
CBS domain containing membrane protein	C5AI86	Burkholderia glumae (strain BGR1)	abscess	1	3
Extracellular solute-binding protein family 3	B8IBF1	Methylobacterium nodulans (strain ORS2060 / LMG 21967)	abscess	1	1
GPR1/FUN34/yaaH family protein	C4LEY3	Tolumonas auensis (strain DSM 9187 / TA4)	abscess	1	1
Integral membrane protein, YjbE family	F6BQ12	Sinorhizobium meliloti (strain BL225C)	post-treatment (NaOCl)	1	1
Membrane protein, putative	E1M101_STRMT (+2)	Streptococcus mitis NCTC 12261 GN=SM12261_0307 PE=4 SV=1	post-treatment (NaOCl)	1	1
Outer membrane protein OprC	Q7VR34	Blochmannia floridanus	abscess	1	1
Outer membrane protein, OMP85 family	C9LVC7	Selenomonas sputigena ATCC 35185	abscess	1	1
Probable outer membrane protein pmpD	PMPD_CHLTR	Chlamydia trachomatis (strain D/UW-3/Cx) GN=pmpD PE=2 SV=1	abscess	1	1
Putative outer membrane protein, probably involved in nutrient binding	A6L2G6	Bacteroides vulgatus (strain ATCC 8482 / DSM 1447 / NCTC 11154)	post-treatment (CHX)	1	2
Tight adherence TadB-like transmembrane protein, putative	B8CMJ8	Shewanella piezotolerans (strain WP3 / JCM 13877)	abscess	1	1
TonB-linked outer membrane protein, SusC/RagA family	G8ULB9	Tannerella forsythia (strain ATCC 43037 / JCM 10827 / FDC 338)	initial (asymptomatic)	1	1
UPF0410 protein YdaS	YDAS_BACSU	Bacillus subtilis (strain 168) GN=ydaS PE=3 SV=1	abscess	1	1
Phosphoheptose isomerase (lipopolysaccharide biosynthesis)	E5UGI2	Achromobacter xylosoxidans C54	abscess	1	1
Lipoprotein	A9WPI2	Renibacterium salmoninarum (strain ATCC 33209 / DSM 20767 / JCM 11484 / NBRC 15589 / NCIMB 2235)	abscess	1	1
Nucleotide metabolism
Adenine phosphoribosyltransferase 2	APT2_RHIEC	Rhizobium etli (strain CFN 42 / ATCC 51251) GN=apt2 PE=3 SV=2	post-treatment (CHX)	1	1
Adenylyl-sulfate kinase 1	C7PW65	Catenulispora acidiphila (strain DSM 44928 / NRRL B-24433 / NBRC 102108 / JCM 14897)	abscess	1	1
Bifunctional purine biosynthesis protein PurH	F3UP35/PUR9_ANADF	Streptococcus sanguinis SK355	initial (asymptomatic)	1	1
GMP reductase	GUAC_VIBC3 (+1)	Vibrio cholerae serotype O1 (strain ATCC 39541 / Ogawa 395 / O395) GN=guaC PE=3 SV=1	initial (asymptomatic)	1	1
Metallophosphoesterase	E1RBP4	Spirochaeta smaragdinae (strain DSM 11293 / JCM 15392 / SEBR 4228)	abscess	1	1
Nicotinate phosphoribosyltransferase	D4FTZ7_STROR (+3)	Streptococcus oralis ATCC 35037 GN=HMPREF8579_1628 PE=3 SV=1	abscess	1	1
NUDIX hydrolase	H0BRN6	Acidovorax sp. NO-1	abscess	1	1
Phosphoribosylaminoimidazole carboxylase ATPase subunit	E7PG78_PSESG	Pseudomonas syringae pv. glycinea str. race 4 GN=Pgy4_18909 PE=4 SV=1	post-treatment (NaOCl)	1	1
Phosphoribosylformylglycinamidine synthase	PUR4_METFK/E8LHR5	Methylobacillus flagellatus (strain KT / ATCC 51484 / DSM 6875) GN=purL1 PE=3 SV=2	abscess;initial (asymptomatic)	1;1	1;1
Putative GTP diphosphokinase	D1XXM6	Prevotella bivia JCVIHMP010	abscess	1	1
Sulfate adenylyltransferase subunit 2	SALRM	Salinibacter ruber (strain M8)	abscess	1	1
Xanthine dehydrogenase accessory protein XdhC	E2CRD5	Roseibium sp. TrichSKD4	abscess	1	3
Antibiotic Resistence
TetR family transcriptional regulator	I5BER7	Sphingobium indicum B90A	initial (asymptomatic)	1	1
Beta-lactamase	H5V6X6	Escherichia hermannii NBRC 105704	initial (asymptomatic)	1	1
Adhesion
Glycosyl transferase group 1	D1CAK5	Sphaerobacter thermophilus (strain DSM 20745 / S 6022)	initial (asymptomatic)	1	1
Tight adherence protein G	D9PEH5_ACTPL (+1)	Actinobacillus pleuropneumoniae serovar 6 str. Femo GN=APP6_0784 PE=4 SV=1	post-treatment (NaOCl)	1	1
Coagulation factor 5/8 type domain protein (adhesion)	B2UQE4	Akkermansia muciniphila (strain ATCC BAA-835)	abscess	1	2
Pathogenesis/Virulence
Putative invasin	D3UXC7	Xenorhabdus bovienii (strain SS-2004)	abscess	1	1
Putative NAD(+)-arginine ADP-ribosyltransferase Mav (toxin)	MAV_MYCA1	Mycobacterium avium (strain 104) GN=MAV_4644 PE=3 SV=1	post-treatment (NaOCl)	1	1
Streptopain	SPEB_STRP1 (+2)	Streptococcus pyogenes serotype M1 GN=speB PE=1 SV=1	initial (asymptomatic)	1	1
Proteolysis
ATP-dependent zinc metalloprotease FtsH	FTSH_HALOH	Halothermothrix orenii (strain H 168 / OCM 544 / DSM 9562) GN=ftsH PE=3 SV=1	abscess	1	1
Collagenase A (Fragment)	F7J0G5_CLOPF (+1)	Clostridium perfringens GN=colA PE=4 SV=1	abscess	1	1
Endopeptidase, putative	Q5KFP6_CRYNJ	Cryptococcus neoformans var. neoformans serotype D (strain JEC21 / ATCC MYA-565) GN=CNF01040 PE=4 SV=1	initial (asymptomatic)	1	1
Oligoendopeptidase F	A3GZW8_VIBCL	Vibrio cholerae B33 GN=A5E_2281 PE=3 SV=1	abscess	1	1
Protease HtpX homolog	HTPX_POLNS	Polynucleobacter necessarius subsp. necessarius (strain STIR1) GN=htpX PE=3 SV=1	abscess	1	1
Minor extracellular protease vpr	F5SFT5	Desmospora sp. 8437	abscess	1	1
Subtilisin-like serine protease	J0P971	Saprospira grandis DSM 2844	abscess	1	2
IgA-specific serine endopeptidase	I0Q8W0	Streptococcus oralis SK100	post-treatment (NaOCl)	1	1
Stress Response
Anti-sigma F factor	SP2AB_BACSU	Bacillus subtilis (strain 168) GN=spoIIAB PE=1 SV=1	initial (asymptomatic)	1	1
60 kDa chaperonin (GroEL - HSP 60)	CH60_NEIFL (+6)	Neisseria flavescens GN=groL PE=3 SV=1	initial (asymptomatic)	1	1
Alkyl hydroperoxide reductase/ Thiol specific antioxidant/ Mal allergen	A7NHN0	Roseiflexus castenholzii (strain DSM 13941 / HLO8)	abscess	1	1
ATP-dependent protease ATPase subunit HslU	HSLU_DESAD (+1)	Desulfovibrio salexigens (strain ATCC 14822 / DSM 2638 / NCIB 8403 / VKM B-1763) GN=hslU PE=3 SV=1	initial (asymptomatic)	1	1
Catalase	Q82ID4	Streptomyces avermitilis (strain ATCC 31267 / DSM 46492 / JCM 5070 / NCIMB 12804 / NRRL 8165 / MA-4680)	post-treatment (CHX)	1	1
Chaperone protein DnaK (HSP 70)	DNAK_DECAR/HTPG_BORA1	Dechloromonas aromatica (strain RCB) GN=dnaK PE=3 SV=1	post-treatment (NaOCl)	1	2
Periplasmic sensor signal transduction histidine kinase	Q11JY3	Mesorhizobium sp. (strain BNC1)	initial (asymptomatic)	1	1
Putative toxin-antitoxin system, toxin component	D9WI88	Streptomyces himastatinicus ATCC 53653	abscess	1	1
Tetratricopeptide TPR_2 repeat protein	C7QUV7	Cyanothece sp. (strain PCC 8802)	initial (asymptomatic)	1	2
Transport associated protein	B5HF16	Streptomyces pristinaespiralis ATCC 25486	initial (asymptomatic)	1	2
Quinone oxidoreductase	I6AH03	Burkholderia thailandensis MSMB43	post-treatment (NaOCl)	1	1
Transport
ABC transport system periplasmic protein yejA	E1SJ96	Pantoea vagans (strain C9-1) (Pantoea agglomerans (strain C9-1)	abscess	1	1
ABC transporter, permease protein	A5IYP9	Mycoplasma agalactiae (strain PG2)	initial (asymptomatic)	2	5
Arabinose efflux permease family protein	J3H5S3	Pseudomonas sp. GM60	initial (asymptomatic)	1	2
Extracellular solute-binding protein, family 5	Q13BZ9	Rhodopseudomonas palustris (strain BisB5)	initial (asymptomatic)	1	1
FemAB family protein	B5I692	Streptomyces sviceus ATCC 29083	abscess	2	3
General secretion pathway protein D	H0JFX6	Pseudomonas sp. GM30	abscess	1	5
Lipocalin family protein	A9ASG5	Burkholderia multivorans (strain ATCC 17616 / 249)	initial (asymptomatic)	1	1
Membrane protein insertase YidC	Q3YSG5	Ehrlichia canis (strain Jake)	abscess	1	1
Methyltransferase NNMT/PNMT/TEMT	G2GMS3	Streptomyces zinciresistens K42	abscess	1	1
Outer membrane lipoprotein LolB	G2DKZ6	Neisseria weaveri LMG 5135	abscess	1	1
Probable potassium transport system protein kup 3	KUP3_RHOPA	Rhodopseudomonas palustris (strain ATCC BAA-98 / CGA009) GN=kup3 PE=3 SV=1	abscess	1	2
Protein translocase subunit SecA	SECA_PELCD-R	Pelobacter carbinolicus (strain DSM 2380 / Gra Bd 1) GN=secA PE=3 SV=1	abscess	1	1
Rhamnose periplasmic binding protein	Q1M5X3	Rhizobium leguminosarum bv. viciae (strain 3841)	initial (asymtomatic)	1	1
Thiol:disulfide interchange protein DsbD	DSBD_CAMJE	Campylobacter jejuni subsp. jejuni serotype O:2 (strain NCTC 11168) GN=dsbD PE=3 SV=1	initial (asymptomatic)	1	1
TonB-dependent receptor	B8L3R0	Stenotrophomonas sp. SKA14	abscess	1	1
Vitamin Biosynthesis
ATP/cobalamin adenosyltransferase	C9LTI6_9FIRM	Selenomonas sputigena ATCC 35185 GN=Selsp_1234 PE=4 SV=1	post-treatment (CHX)	1	1
4-phosphoerythronate dehydrogenase	F9MSG0	Peptoniphilus sp. oral taxon 375 str. F0436 E	abscess	1	1
Nicotinamidase	G4SXK7	Methylomicrobium alcaliphilum (strain DSM 19304 / NCIMB 14124 / VKM B-2133 / 20Z)	abscess	1	1
Phosphomethylpyrimidine synthase	THIC_CLOAB	Clostridium acetobutylicum (strain ATCC 824 / DSM 792 / JCM 1419/LMG 5710 / VKM B-1787) GN=thiC PE=3 SV=1	abscess	1	2
Vitamin B12-binding protein	BTUF_YERP3	Yersinia pseudotuberculosis serotype O:1b (strain IP 31758) GN=btuF PE=3 SV=1	post-treatment (NaOCl)	1	1
Other and unknown
Alkylphosphonate utilization operon protein PhnA	B3HS04_ECOLX	Escherichia coli F11 GN=phnA PE=4 SV=1	abscess	1	1
Amidohydrolase	A8H6I8	Shewanella pealeana (strain ATCC 700345 / ANG-SQ1)	initial (asymptomatic)	1	1
AnkA	Q7X5P9	Anaplasma phagocytophilum (Ehrlichia phagocytophila)	initial (asymptomatic)	1	1
Bifunctional enzyme IspD/IspF	ISPDF_SINMW	Sinorhizobium medicae (strain WSM419) GN=ispDF PE=3 SV=1	abscess	1	1
Conserved domain protein	F9PXP4	Streptococcus infantis SK970	post-treatment (NaOCl)	1	1
CRISPR-associated endonuclease Cas1 2	G2SLM4	Rhodothermus marinus SG0.5JP17-172	post-treatment (NaOCl)	1	1
Crispr-associated protein, Crm2 family	C4FJQ7	Sulfurihydrogenibium yellowstonense SS-5	initial (asymptomatic)	1	1
Glutamate-1-semialdehyde 2,1-aminomutase	GSA_PSEU5	Pseudomonas stutzeri (strain A1501) GN=hemL PE=3 SV=1	initial (asymptomatic)	1	1
Hydrolase	G0G4P8_AMYMD	Amycolatopsis mediterranei S699 GN=RAM_05675 PE=4 SV=1	initial (asymptomatic)	1	1
MycA1	H9TE85	Streptomyces flaveolus	initial (asymptomatic)	1	2
Nitrilase/cyanide hydratase and apolipoprotein N-acyltransferase	A3XLN6	Leeuwenhoekiella blandensis	abscess	1	2
Phage tail tape measure protein, TP901 family, core region	G9SIB2	Citrobacter freundii 4_7_47CFAA	abscess	1	1
PHD family antitoxin and ParA family chromosome partitioning ATPase	A8ZRB5	Deinococcus geothermalis (strain DSM 11300)	abscess	1	2
Predicted protein	D9UEM7	Streptomyces sp. SPB78	initial (asymptomatic)	1	1
Probable glycine dehydrogenase [decarboxylating] subunit 1	GCSPA_MAGSA	Magnetospirillum magneticum (strain AMB-1 / ATCC 700264) GN=gcvPA PE=3 SV=1	initial (asymptomatic)	1	1
Probable glycine dehydrogenase [decarboxylating] subunit 2	GCSPB_DESRM	Desulfotomaculum reducens (strain MI-1) GN=gcvPB PE=3 SV=1	abscess	1	1
Probable hydrogenase nickel incorporation protein HypA	HYPA_SHEB8	Shewanella baltica (strain OS185) GN=hypA PE=3 SV=1	post-treatment (NaOCl)	1	2
Putative exported protein	I7PF86_YERPE	Yersinia pestis PY-10 PE=4 SV=1	post-treatment (NaOCl)	1	1
Putative gp69	B8DB74	Listeria monocytogenes serotype 4a (strain HCC23)	abscess	1	1
Putative oxidoreductase	C3SU72_ECOLX	Escherichia coli GN=ECs3932 PE=4 SV=1	post-treatment (NaOCl)	1	1
Putative signal transduction protein	G4QMG0	Glaciecola nitratireducens (strain JCM 12485 / KCTC 12276 / FR1064)	abscess	1	1
Putative uncharacterized protein	F9IY51	Acinetobacter baumannii ABNIH3	initial (asymptomatic)	1	1
Putative uncharacterized protein	F2I8K9	Aerococcus urinae (strain ACS-120-V-Col10a)	initial (asymptomatic)	1	1
Putative uncharacterized protein	A6F384	Marinobacter algicola DG893	post-treatment (NaOCl)	1	2
Putative uncharacterized protein	H0SNN0	Bradyrhizobium sp. ORS 375	abscess	1	1
Putative uncharacterized protein	A2TPW8	Dokdonia donghaensis MED134	initial (asymptomatic)	1	4
Putative uncharacterized protein	G4CEP3	Neisseria shayeganii 871	abscess	1	1
Putative uncharacterized protein	F5IUM9	Dysgonomonas gadei ATCC BAA-286	post-treatment (CHX)	1	1
Putative uncharacterized protein	F0TD35	Nitrosomonas sp. AL212	abscess	3	4
Putative uncharacterized protein	H0JFX6	Pseudomonas psychrotolerans L19	abscess	1	1
Putative uncharacterized protein	A6FT75	Roseobacter sp. AzwK-3b	abscess	1	1
Putative uncharacterized protein	Q3MER6	Anabaena variabilis (strain ATCC 29413 / PCC 7937)	abscess	1	1
Putative uncharacterized protein	E1TD79	Burkholderia sp. (strain CCGE1003)	post-treatment (CHX)	1	1
Putative uncharacterized protein	B8FMD3	Desulfatibacillum alkenivorans (strain AK-01)	post-treatment (CHX)	1	1
Putative uncharacterized protein	Q0RU36	Frankia alni (strain ACN14a)	abscess	1	3
Putative uncharacterized protein	B5ZFN7	Gluconacetobacter diazotrophicus (strain ATCC 49037 / DSM 5601 / PAl5)	abscess	1	1
Putative uncharacterized protein	Q5WXX4	Legionella pneumophila (strain Lens)	abscess	1	3
Putative uncharacterized protein	B1ZK06	Methylobacterium populi (strain ATCC BAA-705 / NCIMB 13946 / BJ001)	abscess	1	1
Putative uncharacterized protein	E8NE46	Microbacterium testaceum (strain StLB037)	abscess	1	1
Putative uncharacterized protein	F1XDI7	Moraxella catarrhalis O35E	post-treatment (CHX)	1	1
Putative uncharacterized protein	A4X9C9	Salinispora tropica (strain ATCC BAA-916 / DSM 44818 / CNB-440	abscess	1	1
Putative uncharacterized protein	D3Q9J9	Stackebrandtia nassauensis (strain DSM 44728 / NRRL B-16338 / NBRC 102104 / LLR-40K-21)	post-treatment (CHX)	1	1
Putative uncharacterized protein	F8JW24	Streptomyces cattleya (strain ATCC 35852 / DSM 46488 / JCM 4925 / NBRC 14057 / NRRL 8057)	initial (asymptomatic)	1	1
Putative uncharacterized protein	D9WYW4	Streptomyces viridochromogenes DSM 40736	abscess	1	1
Putative uncharacterized protein	Q8P9G9	Xanthomonas campestris pv. campestris (strain ATCC 33913 / NCPPB 528 / LMG 568)	abscess	1	1
Putative uncharacterized protein	A7MZE8	Vibrio harveyi (strain ATCC BAA-1116 / BB120)	abscess	1	1
Putative uncharacterized protein	E6RKB8	Pseudoalteromonas sp. (strain SM9913)	abscess	1	1
Putative uncharacterized protein	C6PNE4_9CLOT	Clostridium carboxidivorans P7 GN=CcarbDRAFT_0311 PE=4 SV=1	initial (asymptomatic)	1	1
Putative uncharacterized protein	D9UQU3	Streptomyces sp. SPB78	abscess	1	1
Putative uncharacterized protein	F5KXI8	Veillonella parvula ACS-068-V-Sch12	abscess	1	4
Putative uncharacterized protein	F3NDV7	Streptomyces griseoaurantiacus M045	abscess	1	1
Putative uncharacterized protein	G4CXS6	Propionibacterium avidum ATCC 25577	abscess	1	1
Putative uncharacterized protein	E5W4U0	Bacillus sp. BT1B_CT2	abscess	1	1
Putative uncharacterized protein	H1D226	Dialister succinatiphilus YIT 11850	abscess	1	1
Putative uncharacterized protein	G4IVQ4	Saccharomonospora paurometabolica YIM 90007	abscess	1	3
Putative uncharacterized protein	C4G6Q1	Abiotrophia defectiva ATCC 49176	abscess	1	1
Putative uncharacterized protein	A7MMY9	Cronobacter sakazakii (strain ATCC BAA-894) (Enterobacter sakazakii)	abscess	1	1
Putative uncharacterized protein	A2SIW6	Methylibium petroleiphilum (strain PM1)	abscess	1	1
Putative uncharacterized protein	Q1D8Z5	Myxococcus xanthus (strain DK 1622)	abscess	1	1
Putative uncharacterized protein	C3JME0	Rhodococcus erythropolis SK121	abscess	1	1
Putative uncharacterized protein	P94638_CORGT	Escherichia coli GN=ECs4249 PE=4 SV=1	abscess	1	1
Putative uncharacterized protein	D9PAM9_ACTPL	Actinobacillus pleuropneumoniae serovar 6 str. Femo GN=APP6_1620 PE=4 SV=1	initial (asymptomatic)	1	1
Putative uncharacterized protein	E7S8C2_9STRE	Streptococcus australis ATCC 700641 GN=HMPREF9421_0308 PE=4 SV=1	abscess	1	1
Putative uncharacterized protein	D4FTX1_STROR	Streptococcus oralis ATCC 35037 GN=HMPREF8579_1602 PE=4 SV=1	abscess	1	1
Putative uncharacterized protein (Fragment)	F3G779	Pseudomonas syringae pv. pisi str. 1704B	initial (asymptomatic); post-treatment (CHX/ NaOCl)	1;1; 1	3; 2; 2
Putative uncharacterized protein (Fragment)	C0DA64	Clostridium asparagiforme DSM 15981	abscess	1	1
Putative uncharacterized protein ORF2	P94638_CORGT	Corynebacterium glutamicum GN=ORF2 PE=4 SV=1	abscess	1	1
Secreted protein	D7C1X9	Streptomyces bingchenggensis (strain BCW-1)	abscess	1	1
T5orf172 domain-containing protein	J0VVL6_RHILT	Rhizobium leguminosarum bv. trifolii WSM2012 PE=4 SV=1	abscess	1	1
Uncharacterized protein	I0L020	Micromonospora lupini str. Lupac 08	initial (asymtomatic)	1	3
Uncharacterized protein	I2GSM3	Fibrisoma limi BUZ 3	initial (asymtomatic)	1	1
Uncharacterized protein	H0TEG1	Bradyrhizobium sp. STM 3843	abscess	1	1
Uncharacterized protein	J7ILM7	Desulfosporosinus meridiei (strain ATCC BAA-275 / DSM 13257 / NCIMB 13706 / S10)	abscess	1	1
Uncharacterized protein	J1FBZ3	Thiovulum sp. ES	post-treatment (NaOCl)	1	1
Uncharacterized protein	H8GFK9	Saccharomonospora azurea NA-128	initial (asymtomatic)	2	3
Uncharacterized protein	J4PJN4	Acinetobacter radioresistens WC-A-157	abscess	1	1
Uncharacterized protein	J8CZZ6	Bacillus cereus VD014	abscess	1	1
Uncharacterized protein	J8LAV7	Bacillus cereus VD166	initial (asymtomatic)	1	2
Uncharacterized protein	J8HZA5	Bacillus cereus VD078	post-treatment (NaOCl)	1	1
Uncharacterized protein	I0PHZ6	Mycobacterium abscessus M93	abscess	1	1
Uncharacterized protein	I4X1V3	Planococcus antarcticus DSM 14505	abscess	1	1
Uncharacterized protein	I1D602	Saccharomonospora glauca K62	abscess	1	1
Uncharacterized protein	H6MWK8	Gordonia polyisoprenivorans (strain DSM 44266 / VH2)	abscess	1	1
Uncharacterized protein	E8K1Q3_9STRE	Streptococcus infantis ATCC 700779 GN=HMPREF1111_0652 PE=4 SV=1	initial (asymtomatic); post-treatment (CHX/ NaOCl)	1;1	1
Uncharacterized protein	C9QHE2_VIBOR	Vibrio orientalis CIP 102891 = ATCC 33934 GN=VIA_001037 PE=4 SV=1	abscess	1	1
Uncharacterized protein, possibly involved in utilization of glycolate and propanediol	H5WI69	Burkholderiales bacterium JOSHI_001	initial (asymtomatic)	1	1
UPF0340 protein MOPEL_135_00470	H5UVQ1	Mobilicoccus pelagius NBRC 104925	initial (asymtomatic)	1	2
