# Supplementary material for: Metaproteome Analysis of Endodontic Infections in Association with Different Clinical Conditions
Source: PLoS One. 2013 Oct 15;8(10):e76108. doi: 10.1371/journal.pone.0076108 (PMC3797121; doi:10.1371/journal.pone.0076108)
Supplement: Table S2 — Human proteins identified in the metaproteome analysis of symptomatic and asymptomatic endodontic infections and after treatment (XLS) [file pone.0076108.s002.xls]

## Sheet: Plan1
Table S2. Human proteins identified in the metaproteome analysis of symptomatic and asymptomatic endodontic infections and after treatment
Proteins (functional class)	Accession Number (Uniprot)	Clinical Sample	Number of unique Peptides	Spectral counts
Cellular Process and Metabolism
3-hydroxyacyl-CoA dehydrogenase type-2+A3	Q99714	abscess	1	1
6-pyruvoyl tetrahydrobiopterin synthase	Q03393	abscess	1	2
78 kDa glucose-regulated protein	P11021	post-treatment (NaOCl)	1	2
Acidic repeat-containing protein	Q96QF7	abscess	2	3
Actin, alpha skeletal muscle	A6NL76_HUMAN (+24)	initial (asymtpmatic)	1	1
Actin, cytoplasmic 1, N-terminally processed (Fragment)	C9JUM1_HUMAN / F8SVK3	abscess; initial (asymptomatic); post-treatment (NaOCl)	1; 11; 1	1; 16; 1
Actin, cytoplasmic 2	P63261	abscess; initial (asymptomatic)	11; 1	16; 1
ADP-ribosylation factor-binding protein GGA2	Q9UJY4	abscess	1	1
Alpha-amylase 1	AMY1_HUMAN (+1)	initial (asymtpmatic); post-treatment (CHX/NaOCl)	2; 2;2	2; 2; 2
Alpha-enolase	ENOA_HUMAN	post-treatment (NaOCl)	1	1
ATP synthase subunit alpha, mitochondrial	P25705	post-treatment (NaOCl)	1	1
ATP-dependent RNA helicase DDX1	Q92499	abscess	2	3
BPI fold-containing family B member 1	A2A2R0_HUMAN (+1)	post-treatment (NaOCl)	1	1
BTB/POZ domain-containing protein KCTD11	Q693B1	abscess	1	4
Cadherin EGF LAG seven-pass G-type receptor 1	Q9NYQ6	abscess	1	2
Calcium/calmodulin-dependent protein kinase type II subunit delta	Q13557	abscess	1	1
cDNA FLJ53691	B4E1B2_HUMAN (+4)	post-treatment (NaOCl)	1	1
cDNA FLJ57250	B4E0C4_HUMAN (+1)	post-treatment (CHX)	1	1
cDNA FLJ78440	A8K494_HUMAN (+11)	post-treatment (NaOCl)	1	1
cDNA, FLJ95666	B2RBS8_HUMAN (+3)	abscess	1	1
Coiled-coil domain-containing protein 103	Q8IW40	initial (asymtomatic)	1	1
Cytosolic carboxypeptidase 3	Q8NEM8	abscess	1	1
Dimethyladenosine transferase 2, mitochondrial	Q9H5Q4	abscess	2	4
DmX-like protein 2	Q8TDJ6	abscess	1	1
Dynein heavy chain 3, axonemal	Q8TD57	abscess	1	1
Dynein heavy chain 5, axonemal	Q8TE73	abscess	6	19
E3 ubiquitin-protein ligase RNF139	RN139_HUMAN	initial (asymptomatic)	1	1
Endothelial differentiation-related factor 1	O60869	post-treatment (CHX)	1	1
Eukaryotic translation initiation factor 5A-2	Q9GZV4	post-treatment (CHX)	1	1
FGFR1 oncogene partner	O95684	abscess	1	2
Forkhead box protein N2	P32314	abscess	1	2
G patch domain-containing protein 2	Q9NW75	abscess	1	1
Galactose-3-O-sulfotransferase 2	Q9H3Q3	abscess	1	2
Gamma-aminobutyric acid receptor subunit rho-3	A8MPY1	abscess	1	1
Glycolipid transfer protein	Q9NZD2	abscess	1	2
Golgi integral membrane protein 4	O00461	abscess	1	1
Heat shock factor protein 4	Q9ULV5	abscess	1	1
Histone H1.5	P16401	initial (asymptomatic)	1	4
Homeodomain-interacting protein kinase 4	Q8NE63	abscess	1	1
Indian hedgehog protein	Q14623	abscess	1	1
Isoform 3 of Rho guanine nucleotide exchange factor 28	ARG28_HUMAN (+5)	post-treatment (CHX)	1	1
KIF5C protein (Fragment)	A1L179_HUMAN (+12)	initial (asymptomatic); post-treatment (CHX)	1; 1	1; 1
Leucine-rich repeat transmembrane neuronal protein 2	O43300	abscess	1	1
Leucine-rich repeat, immunoglobulin-like domain and transmembrane domain-containing protein 1	Q9P2V4	initial (asymptomatic);post-treatment (NaOCl)	1; 1	1; 1
Liprin-alpha-4	O75335	abscess	1	6
Membrane-associated guanylate kinase, WW and PDZ domain-containing protein 2	Q86UL8	abscess	1	1
Myosin-VIIb	Q6PIF6	abscess	1	1
Non-histone chromosomal protein HMG-17	HMGN2_HUMAN / P05204	abscess; initial (asymptomatic)	1;1	4;2
Nuclear pore membrane glycoprotein 210-like	Q5VU65	abscess	1	2
Oxysterol-binding protein 2	Q969R2	abscess	1	1
PAS domain-containing serine/threonine-protein kinase	Q96RG2	abscess	1	2
Peregrin	P55201	initial (asymptomatic)	1	1
Phosphatidylinositol 4-kinase alpha	P42356	initial (asymptomatic)	1	1
Plastin-3	P13797	abscess	1	1
Pleckstrin homology domain-containing family G member 5 (Aptotic process)	O94827	initial (asymptomatic)	1	1
Polypyrimidine tract-binding protein 2	Q9UKA9	abscess	1	2
POU domain, class 6, transcription factor 2	P78424	initial (asymptomatic)	1	1
Profilin-1	PROF1_HUMAN/P07737	initial (asymptomatic); post-treatment (NaOCl)	1;1	1;1
Protein FAM109B	Q6ICB4	abscess	1	1
Protein NUT	Q86Y26	abscess	1	2
Protein phosphatase 1G	O15355	abscess	1	2
Protein SON	P18583	abscess	1	1
Ras-related protein Rab-2B	Q8WUD1	abscess	1	2
Regulating synaptic membrane exocytosis protein 1	B7Z7W2_HUMAN (+1)	abscess	1	1
Regulator of G-protein signaling 22	Q8NE09	abscess	1	1
Retinoid-binding protein 7	Q96R05	abscess	1	1
Retrotransposon-like protein 1	A6NKG5	initial (asymptomatic)	1	1
Serine/threonine-protein kinase TAO1 (apoptosis)	TAOK1_HUMAN	abscess	1	1
Short transient receptor potential channel 4	Q9UBN4	abscess	1	2
Shugoshin-like 2	Q562F6	abscess	2	2
Sjoegren syndrome nuclear autoantigen 1	O43805	post-treatment (NaOCl)	1	1
Solute carrier family 12 member 1	Q13621	abscess	1	1
Solute carrier organic anion transporter family member 1B3	Q9NPD5	abscess	1	1
Spermatid-associated protein	Q8NA61	abscess	1	1
StAR-related lipid transfer protein 8	Q92502	abscess	1	1
Storkhead-box protein 1	Q6ZVD7	abscess	1	2
TOM1-like protein 2	Q6ZVM7	abscess	1	2
Transformation/transcription domain-associated protein	Q9Y4A5	abscess	1	2
Transient receptor potential cation channel subfamily M member 3	Q9HCF6	abscess	1	1
Trinucleotide repeat-containing gene 6A protein	Q8NDV7	abscess	1	3
U2 small nuclear ribonucleoprotein A'	P09661	post-treatment (NaOCl)	1	1
UDP-glucose 4-epimerase	Q14376	abscess	1	1
Uncharacterized protein C17orf78	Q8N4C9	abscess	1	1
Uncharacterized protein KIAA0564	A3KMH1	abscess	1	1
Vimentin	P08670	post-treatment (NaOCl)	2	5
V-type proton ATPase 116 kDa subunit a isoform 1	Q93050	post-treatment (CHX)	1	2
Zinc finger RAD18 domain-containing protein C1orf124	Q9H040		1	2
Circulatory System
Beta-2-glycoprotein	APOH_HUMAN (+3)	abscess	1	1
Beta-globin	C8C504_HUMAN (+6)	post-treatment (CHX)	1	1
cDNA FLJ52761, highly similar to Actin, aortic smooth muscle	B4DUI8_HUMAN	abscess	1	1
cDNA FLJ53952	B4E1D3_HUMAN (+3)	initial (asymptomatic)	1	1
Fibrinogen gamma chain	P02679	abscess	3	6
Hemoglobin alpha-1 globin chain variant (Fragment)	E1B2D1_HUMAN (+4)/P69905	abscess; initial (asymptomatic); post-treatment (CHX)	2; 2; 6	830; 4; 2
Hemoglobin subunit delta	P02042	abscess, initial (asymptomatic)	1; 1	1; 1
Neuropilin-2	O60462	abscess	1	1
Serum albumin	P02768	abscess; initial (asymptomatic); post-treatment (NaOCl)	8; 2; 3	2234; 137 ; 3
Extracelullar Matrix
Collagen, type I, alpha 1, isoform CRA_a	D3DTX7_HUMAN/ P02452	initial (asymptomatic); post-treatment (CHX)	4;1	10; 1
Collagen alpha-5(IV) chain	P29400	abscess	4	4
Immune System
60 kDa heat shock protein, mitochondrial	P10809	post-treatment (NaOCl)	1	1
Aldehyde oxidase	Q06278	abscess	1	1
Complement C3	P01024	abscess	4	8
Cystatin-S	CYTS_HUMAN	initial (asymptomatic); post-treatment (CHX/NaOCl)	2; 2; 2	13; 5; 5
Cystatin-SA	CYTT_HUMAN	initial (asymptomatic); post-treatment (NaOCl)	2; 2;	8; 7
Cystatin-SN	CYTN_HUMAN/P01037	abscess; initial (asymptomatic); post-treatment (CHX/NaOCl)	10; 1; 1; 1	25; 9; 9; 5
Cytotoxic T-lymphocyte protein 4	P16410	abscess	1	2
G2/mitotic-specific cyclin-B2	O95067	abscess	2	2
Haptoglobin	HPT_HUMAN (+5)/P00738	abscess; initial (asymptomatic)	1; 1	1; 1
Histone H2B type F-S	P57053	abscess; initial (asymptomatic)	13; 1	61; 1
Ig alpha-1 chain C region	P01876	initial (asymptomatic)	3	4
Ig gamma-3 chain C region	IGHG3_HUMAN/P01860	abscess;initial (asymptomatic); post-treatment (NaOCl)	1; 3; 1	3; 4; 1
Ig kappa chain C region	IGKC_HUMAN (+7)/P01834	abscess; initial (asymptomatic); post-treatment (CHX/NaOCl)	1; 1; 1; 1	1; 1; 1; 2
Ig lambda chain C regions	P01842	abscess; initial (asymptomatic)	15; 4	73; 7
Interleukin enhancer-binding factor 2	Q12905	post-treatment (NaOCl)	2	4
Lymphoid-specific helicase	HELLS_HUMAN	abscess	1	1
Lymphokine-activated killer T-cell-originated protein kinase	Q96KB5	abscess	1	1
Myeloperoxidase	P05164	abscess	1	1
Neutrophil cytosol factor 4	Q15080	abscess	1	1
Neutrophil defensin 1	DEF1_HUMAN (+1)/P59665	abscess; initial (asymptomatic); post-treatment (NaOCl)	11; 8; 2	31; 17; 2
Neutrophil defensin 3	P59666	abscess;initial (asymptomatic); post-treatment (NaOCl)	11; 7; 2	32; 16; 2
Polymeric immunoglobulin receptor	PIGR_HUMAN	initial (asymptomatic); post-treatment (CHX/NaOCl)	2; 2; 2	6; 1; 1
Prolactin-inducible protein	PIP_HUMAN	initial (asymptomatic); post-treatment (NaOCl)	1; 1	1; 1
Protein S100-A9	P06702	initial (asymptomatic)	1	2
Unknown and Others
Ankyrin repeat domain-containing protein 24	Q8TF21	initial (asymptomatic)	1	1
Basic proline-rich peptide P-E	P02811	abscess	19	54
cDNA FLJ35478 fis, clone SMINT2007796, highly similar to Gelsolin	B3KS49_HUMAN (+9)	abscess	1	1
cDNA FLJ55996, highly similar to Conserved oligomeric Golgi complex component 8 OS=Homo sapiens PE=2 SV=1	B4DYU2_HUMAN (+3)	abscess	1	1
cDNA FLJ75071, highly similar to Homo sapiens pinin, desmosome associated protein (PNN), mRNA	A8K964_HUMAN (+2)	abscess	1	1
LIX1-like protein	Q8IVB5	abscess	2	8
Nck-associated protein 5-like	Q9HCH0	abscess	1	8
Neuronal protein NP25	Q7Z517_HUMAN	initial (asymptomatic)	1	1
Protein EFR3 homolog B	Q9Y2G0	abscess	1	1
Putative protein FAM10A5	Q8NFI4	abscess	1	2
Putative transcription factor BTF3 homolog 3	Q13892	abscess	1	1
Rheumatoid factor RF-ET12 (Fragment)	A2J1N9_HUMAN	abscess	1	1
RING finger protein 32	G5E940_HUMAN (+1)	initial (asymptomatic)	1	1
Submaxillary gland androgen-regulated protein 3B	P02814	abscess	1	2
Uncharacterized protein CXorf48	Q8WUE5	abscess	1	1
V2-7 protein (Fragment)	A2MYD4_HUMAN (+2)	post-treatment (NaOCl)	1	1
WD repeat-containing protein 64	B1ANS9	abscess	2	2
